# Supplementary material for: Safety Profiles Related to Dosing Errors of Rapid-Acting Insulin Analogs: A Comparative Analysis Using the EudraVigilance Database
Source: Biomedicines. 2024 Oct 7;12(10):2273. doi: 10.3390/biomedicines12102273 (PMC11504911; doi:10.3390/biomedicines12102273)
Supplement: Supplementary file 1 [file biomedicines-12-02273-s001.zip]

Archive with 1 entries (1 files):
- biomedicines-3187007-supplementary.pdf
